# Supplementary material for: Elevated KLF7 levels may serve as a prognostic signature and might contribute to progression of squamous carcinoma
Source: FEBS Open Bio. 2020 Jul 13;10(8):1577–86. doi: 10.1002/2211-5463.12912 (PMC7396437; doi:10.1002/2211-5463.12912)
Supplement: Supplementary file 2 — Table S1. Clinical data for each patient with head and neck squamous cell carcinoma. [file FEB4-10-1577-s002.xlsx]

## Sheet: Clinical data
Table S1. Clinical data for each HNSCC patient
Patient	Age	Gender	Location	Size	Differential	Chronic disease	Number
1	72	M	nasal	2.5×3.0	A	Y	H000728
2	80	M	ear	2.0×2.5	A	N	H000722
3	74	M	ear	2.0×2.0	A	N	H000716
4	93	M	nasal	1.5×1.5	A	Y	H000696
5	36	M	occiput	1.5×1.5	B	N	H000625
6	56	F	nasal	2.5×2.5	B	Y	H000566
7	65	M	face	1.5×1.5	A	N	H000563
8	64	M	nasal	1.0×1.0	A	N	H000559
9	59	M	face	1.0×1.0	A	N	H000552
10	72	M	face	1.0×1.5	A	N	H000549
11	66	F	occiput	1.0×1.5	A	N	H000545
12	57	F	ear	1.0×1.0	A	N	H000512
13	51	M	occiput	1.0×1.0	A	N	H000457
14	62	F	occiput	1.0×1.0	A	N	H000355
15	31	M	face	1.0×1.5	A	N	H000281
16	48	M	face	2.0×3.0	A	N	H000276
17	63	M	lip	1.0×2.0	A	N	H000200
18	84	M	nasal	3.0×5.0	B	Y	26726
19	85	M	ear	5.0×5.0	B	Y	26408
20	60	M	occiput	2.0×2.0	B	Y	25806
21	65	M	face	2.0×4.0	B	N	25673
22	67	M	nasal	1.5×1.5	A	N	25242
23	76	M	head	0.8×1.0	A	Y	25091
24	66	F	nasal	1.0×2.0	A	N	24339
25	47	M	face	0.5×0.5	A	N	23375
26	78	M	head	1.0×5.0	A	N	23219
27	47	M	lip	2.3×2.3	A	N	22967
28	49	M	lip	5.0×6.0	B	N	22282
29	57	F	nasal	1.5×1.5	A	Y	21414
30	74	F	face	2.0×2.5	A	Y	20490
31	64	M	face	2.2×2.2	A	N	20201
32	48	M	head	2.0×3.0	A	N	19323
33	45	M	lip	2.5×2.5	A	N	16361
34	48	M	lip	4.0×4.0	A	N	15039
Note: A= well differentiated; B= moderately to poor differentiated
A total of 34 tissue samples were selected from the pathologic database and tissue archives of the dermatology department, Chinese PLA general hospital. Thirty-four specimens had been diagnosed as squamous cell carcinoma(M/F: 27/7; 31-93 years, midean: 63.5)
