# Supplementary material for: Elevated KLF7 levels may serve as a prognostic signature and might contribute to progression of squamous carcinoma
Source: FEBS Open Bio. 2020 Jul 13;10(8):1577–86. doi: 10.1002/2211-5463.12912 (PMC7396437; doi:10.1002/2211-5463.12912)
Supplement: Supplementary file 3 — Table S2. Mean IOD values of normal and tumor tissues. [file FEB4-10-1577-s003.xlsx]

## Sheet: IOD statistics
Table S2. Mean IOD values of normal and tumor tissues
Patient	Mean IOD
	Normal	Tumor
1	0.00392225	0.0474194
2	0.00487431	0.0310394
3	0.00525297	0.0495858
4	0.00292653	0.0664373
5	0.00410164	0.0518285
6	0.00455249	0.0654687
7	0.0100643	0.0681344
8	0.00401219	0.0468931
9	0.0117333	0.0602976
10	0.00794928	0.0655739
11	0.00357713	0.0387902
12	0.00534665	0.0670022
13	0.0102401	0.0569393
14	0.0038793	0.0614532
15	0.00670363	0.0520608
16	0.00608618	0.0684801
17	0.00394406	0.0682439
18	0.00560662	0.070113
19	0.0135952	0.0658595
20	0.0333875	0.113995
21	0.0290686	0.112829
22	0.0302433	0.0816681
23	0.0313153	0.0961125
24	0.0282268	0.0950155
25	0.0304641	0.0883704
26	0.0161444	0.193961
27	0.00434783	0.167673
28	0.00557189	0.199696
29	0.0349732	0.177495
30	0.0495209	0.179663
31	0.0328201	0.197284
32	0.0388809	0.16689
33	0.0258159	0.182141
34	0.0142711	0.187217
Note: IOD= integral optical density
